# Supplementary material for: How to Effectively Communicate Dismal Diagnoses in Dermatology and Venereology: From Skin Cancers to Sexually Transmitted Infections
Source: Diagnostics (Basel). 2025 Jan 21;15(3):236. doi: 10.3390/diagnostics15030236 (PMC11817450; doi:10.3390/diagnostics15030236)
Supplement: Supplementary file 1 [file diagnostics-15-00236-s001.zip]

Archive with 1 entries (1 files):
- diagnostics-3368251-supplementary.xlsx
