# Supplementary material for: How to Effectively Communicate Dismal Diagnoses in Dermatology and Venereology: From Skin Cancers to Sexually Transmitted Infections
Source: Diagnostics (Basel). 2025 Jan 21;15(3):236. doi: 10.3390/diagnostics15030236 (PMC11817450; doi:10.3390/diagnostics15030236)
Supplement: Supplementary file 1 [file diagnostics-15-00236-s001.zip › diagnostics-3368251-supplementary.xlsx]

## Sheet: Foglio1
Recommended actions in approaching STIs patient
WHO guidelines on counseling [25]	CDC guidelines for obtaining sexual history [26]
Welcome the patient warmly	Demonstrate respect, compassion and a nonjudgmental attitude
Ensure privacy	Ask about the type of partner
Use comprehensible language	Ask about the sexual practices
Understand the feelings of the patient	Ask about protection from STIs
Encourage the patient’s conversation	Ask about past history of STIs
Provide relevant information	Ask about pregnancy intention
Identify the patient’s concerns
Be respectful of the patient's choices
Check the patient has understood
Do not express judgmental comments
